# Supplementary material for: Development and implementation of a strategy for intensified screening for gambiense human African trypanosomiasis in Kongo Central province, DRC
Source: PLoS Negl Trop Dis. 2020 Oct 15;14(10):e0008779. doi: 10.1371/journal.pntd.0008779 (PMC7591064; doi:10.1371/journal.pntd.0008779)
Supplement: S1 Data — (XLSX) [file pntd.0008779.s001.xlsx]

## Sheet: 2015-2016 Kongo C Data_20200518
Facility details						Activities during programme								Pre-programme activities					2013 Screening			2014 Screening
Health Zone	Facility Name	Type of site	Health Facilty Type	Latitude	Longitude	Reported use	allIn	RDT Used	RDT Positive	HAT cases screened	HAT cases confirmed	HAT Screened stage 1	HAT Screened stage 2	CATT	LN / TBS	CTC	mAECT	LP	CATT used	CATT +ve	HAT + diagnosed	CATT used	CATT +ve	HAT + diagnosed
BOMA BUNGU	CH MARTIN LUTHER	RDT site	Hospital Center (CH)	-5.79976	13.0487	TRUE	TRUE	138	0
BOMA BUNGU	CH OMECO	RDT site	Hospital Center (CH)	-5.69737	13.0622	TRUE	TRUE	90	0
BOMA BUNGU	CM ESPERENCE	RDT site	Medical Center (CM)	-5.83979	12.7231	TRUE	TRUE	88	0
BOMA BUNGU	CM SOEURS LOVO	RDT site	Medical Center (CM)	-5.69351	13.0679	TRUE	TRUE	120	0
BOMA BUNGU	CS CEAC KAI NDUNDA	RDT site	Health Center (CS)	-5.69739	12.7103	TRUE	TRUE	51	1
BOMA BUNGU	CS CMCA	RDT site	Health Center (CS)			TRUE	TRUE	48	1
BOMA BUNGU	CS ETAT KIMUFU	RDT site	Health Center (CS)	-5.62915	13.2171	TRUE	TRUE	108	4
BOMA BUNGU	CS ETAT KM 8 A	RDT site	Health Center (CS)	-5.80736	13.0463	TRUE	TRUE	212	8					1	1							707	4	1
BOMA BUNGU	CS ETAT KM8 B	RDT site	Health Center (CS)	-5.8051	13.046	TRUE	TRUE	71	2
BOMA BUNGU	CS ETAT KONZO	RDT site	Health Center (CS)	-5.80347	12.8558	TRUE	TRUE	41	1
BOMA BUNGU	CS ETAT NZADI KONGO	RDT site	Health Center (CS)	-5.84033	12.724	TRUE	TRUE	66	0
BOMA BUNGU	CS KAI TSANGA	RDT site	Health Center (CS)	-5.8578	12.6989	TRUE	TRUE	39	0
BOMA BUNGU	CS KUIDI	RDT site	Health Center (CS)	-5.74028	12.7729	TRUE	TRUE	53	0
BOMA BUNGU	CS LOVO	RDT site	Health Center (CS)	-5.69324	13.0648	TRUE	TRUE	80	1
BOMA BUNGU	CS MAMAN NDEMBE	RDT site	Health Center (CS)	-5.80457	13.0471	TRUE	TRUE	13	0
BOMA BUNGU	CS MANGALA	RDT site	Health Center (CS)	-5.64164	13.061	TRUE	TRUE	54	0
BOMA BUNGU	CS MAO BRIGADE	RDT site	Health Center (CS)	-5.6936	13.2625	TRUE	TRUE	221	2
BOMA BUNGU	CS MEMORIAL	RDT site	Health Center (CS)	-5.80525	13.042	TRUE	TRUE	156	2
BOMA BUNGU	CS SEKE DI MAZANZA	RDT site	Health Center (CS)	-5.53958	12.8835	TRUE	TRUE	28	1
BOMA BUNGU	CSR KANZI	RDT site	Referral Health Center (CSR)	-5.813	12.7488	TRUE	TRUE	57	3
BOMA BUNGU	CSR KM 8	RDT site	Referral Health Center (CSR)	-5.79392	13.0433	TRUE	TRUE	74	3	2		1	1
BOMA BUNGU	HGR TSUMBA KITUTI	RDT site	General Referral Hospital (HGR)	-5.65514	13.1918	TRUE	TRUE	92	0					1	1				2057	0	0	646	3	0
BOMA BUNGU	PS BLOC V	RDT site	Health Post (PS)	-5.66956	13.2254	TRUE	TRUE	75	0
BOMA BUNGU	PS CROIX ROUGE	RDT site	Health Post (PS)	-5.69559	13.0632	TRUE	TRUE	109	0
BOMA BUNGU	PS FINDU	RDT site	Health Post (PS)	-5.71018	12.7299	TRUE	TRUE	43	1
BOMA BUNGU	PS KIZINGA	RDT site	Health Post (PS)	-5.70905	13.2623	TRUE	TRUE	83	0
BOMA BUNGU	PS MAYANDA	RDT site	Health Post (PS)	-5.7218	12.9614	TRUE	TRUE	53	3
BOMA BUNGU	PS REBOISEMENT	RDT site	Health Post (PS)	-5.66971	13.0667	TRUE	TRUE	34	0
BOMA BUNGU	PS SEKA MALEMBE	RDT site	Health Post (PS)	-5.63838	13.0605	TRUE	TRUE	34	1
BOMA	CH CONSOLATION	RDT site	Hospital Center (CH)	-5.81822	13.0546	TRUE	TRUE	41	0
BOMA	CH FORABOLA	RDT site	Hospital Center (CH)	-5.8294	13.0674	TRUE	TRUE	29	0
BOMA	CH LUMIERE	RDT site	Hospital Center (CH)	-5.83518	13.0438	TRUE	TRUE	95	0
BOMA	CH ONATRA	RDT site	Hospital Center (CH)	-5.84714	13.0468	TRUE	TRUE	15	0
BOMA	CLINIQUE CROIX ROUGE	RDT site	Clinic	-5.85201	13.0596	TRUE	TRUE	65	4
BOMA	CM BALU	RDT site	Medical Center (CM)	-5.81698	13.0581	TRUE	TRUE	79	3
BOMA	CM KIVUVU	RDT site	Medical Center (CM)	-5.85031	13.0489	TRUE	TRUE	125	2
BOMA	CM PROSANTE	RDT site	Medical Center (CM)	-5.8531	13.0749	TRUE	TRUE	71	0
BOMA	CM SACRECOEUR	RDT site	Medical Center (CM)	-5.82609	13.0572	TRUE	TRUE	29	0
BOMA	CM ST LEONARD	RDT site	Medical Center (CM)			TRUE	TRUE	44	1
BOMA	CM STE THERESE	RDT site	Medical Center (CM)	-5.85358	13.0553	TRUE	TRUE	47	0
BOMA	CS BOMA VILLE	RDT site	Health Center (CS)	-5.83796	13.0627	TRUE	TRUE	42	0
BOMA	CS BUANIONZI	RDT site	Health Center (CS)	-5.84822	13.0489	TRUE	TRUE	58	0
BOMA	CS KALAMU	RDT site	Health Center (CS)	-5.84239	13.054	TRUE	TRUE	28	2					1	1				400	0	0	319	0	0
BOMA	CS KIMBANGU A	RDT site	Health Center (CS)	-5.82116	13.0599	TRUE	TRUE	48	2
BOMA	CS KIMBANGU B	RDT site	Health Center (CS)	-5.81044	13.0527	TRUE	TRUE	111	0
BOMA	CS KIVEVE	RDT site	Health Center (CS)	-5.82267	13.051	TRUE	TRUE	24	0
BOMA	CS LE MERIDIEN	RDT site	Health Center (CS)			TRUE	TRUE	97	3
BOMA	CS MAMAN MAKUELA	RDT site	Health Center (CS)	-5.83543	13.0512	TRUE	TRUE	60	1
BOMA	CS MILITAIRE	RDT site	Health Center (CS)	-5.85807	13.057	TRUE	TRUE	64	0
BOMA	CS ROND POINT	RDT site	Health Center (CS)	-5.8265	13.0527	TRUE	TRUE	107	0
BOMA	CS SAINT LAURENT	RDT site	Health Center (CS)	-5.83655	13.0513	TRUE	TRUE	27	1
BOMA	CS SEKA MBOTE	RDT site	Health Center (CS)	-5.83744	13.0474	TRUE	TRUE	14	0
BOMA	CS SNEL	RDT site	Health Center (CS)	-5.82924	13.0589	TRUE	TRUE	51	2
BOMA	CSR HYGIENE VILLE	RDT site	Referral Health Center (CSR)	-5.85601	13.0589	TRUE	TRUE	20	0
BOMA	CSR KALAMU	RDT site	Referral Health Center (CSR)	-5.84397	13.0585	TRUE	TRUE	20	1
BOMA	CSR KIVEVE	RDT site	Referral Health Center (CSR)	-5.81834	13.0499	TRUE	TRUE	143	10
BOMA	HGR BOMA & CDTC BOMA	LED site	General Referral Hospital (HGR)	-5.84904	13.0494	TRUE	TRUE	171	2	2	5		2	1	1	1	1	1	2178	15	3	2078	1	0
BOMA	LA GRACE MEDICALE	RDT site	Clinic	-5.85256	13.0539	TRUE	TRUE	21	0
BOMA	PDS ( DIOCESAINE)	RDT site	Polyclinic	-5.85232	13.0567	TRUE	TRUE	45	0
BOMA	POLYCLINIQUE BOBOTO	RDT site	Polyclinic	-5.8217	13.0541	TRUE	TRUE	146	2
BOMA	POLYCLINIQUE SAMPA	RDT site	Polyclinic	-5.8589	13.0624	TRUE	TRUE	98	0
BOMA	POLYCLINIQUE TELEMA	RDT site	Polyclinic	-5.82468	13.056	TRUE	TRUE	156	6	1		1
BOMA	PROLHAVIC	RDT site	Clinic	-5.85465	13.0535	TRUE	TRUE	53	0
GOMBE MATADI	CH ZONGO SNEL	RDT site	Hospital Center (CH)	-4.78869	14.8924	TRUE	TRUE	60	2
GOMBE MATADI	CS GOMBE MATADI	RDT site	Health Center (CS)	-4.97274	14.7104	TRUE	TRUE	28	0
GOMBE MATADI	CS KIKOKA	RDT site	Health Center (CS)	-5.06593	14.5833	TRUE	TRUE	86	0
GOMBE MATADI	CS KILOANGU	RDT site	Health Center (CS)	-4.98052	14.8532	TRUE	TRUE	80	0
GOMBE MATADI	CS KIMAZA	RDT site	Health Center (CS)	-4.95	14.5666	TRUE	TRUE	112	1
GOMBE MATADI	CS KINDUNGA	RDT site	Health Center (CS)	-4.92313	14.9443	TRUE	TRUE	120	0
GOMBE MATADI	CS KINKONI	RDT site	Health Center (CS)	-5.34865	14.4991	TRUE	TRUE	263	3	1		1
GOMBE MATADI	CS LUKUAKUA	RDT site	Health Center (CS)	-5.2	14.6166	TRUE	TRUE	100	6
GOMBE MATADI	CS LUNGA	RDT site	Health Center (CS)	-5.2603	14.424	TRUE	TRUE	102	0
GOMBE MATADI	CS MANI LONDE	RDT site	Health Center (CS)	-5.24664	14.5438	TRUE	TRUE	101	0
GOMBE MATADI	CS MASENSA KIKIUNGA	RDT site	Health Center (CS)	-5.0424	14.6058	TRUE	TRUE	120	3
GOMBE MATADI	CS MBANZA NGOYO	RDT site	Health Center (CS)	-5.12935	14.5075	TRUE	TRUE	184	1
GOMBE MATADI	CS MBANZA NZUNGI	RDT site	Health Center (CS)	-4.8788	14.788	TRUE	TRUE	132	0
GOMBE MATADI	CS NDUNGA	RDT site	Health Center (CS)	-4.97732	14.3348	TRUE	TRUE	187	8	2		2
GOMBE MATADI	CS NKANKA MAWETE	RDT site	Health Center (CS)	-5.20826	14.627	TRUE	TRUE	92	0
GOMBE MATADI	CS NKAZU	RDT site	Health Center (CS)	-4.96369	15.0003	TRUE	TRUE	30	0
GOMBE MATADI	CS NOKI	RDT site	Health Center (CS)	-5.04602	14.7832	TRUE	TRUE	73	0
GOMBE MATADI	CSR NTIMANSI	RDT site	Referral Health Center (CSR)	-5.12625	14.5304	TRUE	TRUE	41	1
GOMBE MATADI	HGR GOMBE MATADI	LED site	General Referral Hospital (HGR)	-4.97938	14.7121	TRUE	TRUE	68	4					1	1				115	1	0	285	0	0
GOMBE MATADI	PS VUNGU	RDT site	Health Post (PS)	-5.2533	14.613	TRUE	TRUE	100	0
INGA	CDTC KIONZO	LED site	HAT control HF (CDTC)	-5.73143	13.4154	TRUE	TRUE	405	8	6	11	6	0	1	1	1	1	1	779	26	8	786	25	8
INGA	CM BERY	RDT site	Medical Center (CM)			TRUE	TRUE	14	1
INGA	CM KIMINU	RDT site	Medical Center (CM)			TRUE	TRUE	13	1
INGA	CM KIONZO	RDT site	Medical Center (CM)	-5.75665	13.4223	TRUE	TRUE	45	0
INGA	CM OMECO NSANDA KIZULU	RDT site	Medical Center (CM)	-5.61644	13.4441	TRUE	TRUE	16	0
INGA	CS D'ETAT NSANDA	RDT site	Health Center (CS)	-5.60425	13.451	TRUE	TRUE	36	1
INGA	CS KINDAMVU	RDT site	Health Center (CS)	-5.40766	13.3902	TRUE	TRUE	69	6
INGA	CS KINZOLANI	RDT site	Health Center (CS)	-5.35344	13.4819	TRUE	TRUE	70	2
INGA	CS KUAKUA/CINQUANTENAIRE	RDT site	Health Center (CS)	-5.54432	13.3998	TRUE	TRUE	147	1	2		2
INGA	CS LA POLICE	RDT site	Health Center (CS)	-5.64101	13.4023	TRUE	TRUE	28	5
INGA	CS LUKIMBA	RDT site	Health Center (CS)	-5.69813	13.4352	TRUE	TRUE	99	4
INGA	CS MVUZI	RDT site	Health Center (CS)	-5.59728	13.4896	TRUE	TRUE	98	6					1	1	1
INGA	CS SANZALA	RDT site	Health Center (CS)	-5.15924	13.4537	TRUE	TRUE	80	0
INGA	CS VANGA	RDT site	Health Center (CS)	-5.4778	13.485	TRUE	TRUE	86	0
INGA	CSR KIMVUZA	RDT site	Referral Health Center (CSR)	-5.29952	13.497	TRUE	TRUE	142	0	1			1
INGA	CSR NSANDA	RDT site	Referral Health Center (CSR)	-5.65317	13.4404	TRUE	TRUE	75	2					1	1				1532	4	0	637	2	0
INGA	CSR VUNDA	RDT site	Referral Health Center (CSR)	-5.54917	13.45	TRUE	TRUE	471	9	1		1		1	1				617	9	0	538	2	0
INGA	DISPENSAIRE MATERNITE AIGLE	RDT site	Dispensary	-5.54952	13.4052	TRUE	TRUE	5	0
INGA	DISPENSAIRE MATERNITE KIZULU	RDT site	Dispensary	-5.61095	13.4447	TRUE	FALSE	4	1
INGA	HOPITAL SNEL INGA	LED site	General Referral Hospital (HGR)	-5.51208	13.583	TRUE	TRUE	223	5					1	1				3772	0	0	1031	0	0
INGA	PS BOKO II	RDT site	Health Post (PS)	-5.73264	13.4395	TRUE	TRUE	73	4	1		1
INGA	PS CEAC LUKIMBA	RDT site	Health Post (PS)	-5.69133	13.4332	TRUE	TRUE	78	4
INGA	PS ISSANGILA	RDT site	Health Post (PS)	-5.28792	13.578	TRUE	TRUE	52	0
INGA	PS KAYI KWALOLO	RDT site	Health Post (PS)	-5.16526	13.4957	TRUE	TRUE	10	0
INGA	PS KAYI PIMBI	RDT site	Health Post (PS)	-5.23729	13.5223	TRUE	TRUE	10	0
INGA	PS KILUZOLO II	RDT site	Health Post (PS)	-5.61588	13.3614	TRUE	TRUE	10	0
INGA	PS KITSAMBA I	RDT site	Health Post (PS)	-5.42667	13.4461	TRUE	TRUE	39	0
INGA	PS KULU II	RDT site	Health Post (PS)	-5.55102	13.4488	TRUE	TRUE	17	0
INGA	PS LA PERSEVERENCE	RDT site	Health Post (PS)	-5.55036	13.4105	TRUE	TRUE	107	1	1			1
INGA	PS LE PELERIN	RDT site	Health Post (PS)	-5.60176	13.4512	TRUE	TRUE	23	4	1		1
INGA	PS NTUTA	RDT site	Health Post (PS)			TRUE	TRUE	7	0
KANGU	CH LA CHARITE	RDT site	Hospital Center (CH)			TRUE	TRUE	14	0
KANGU	CM KIMBENZA	RDT site	Medical Center (CM)			TRUE	TRUE	47	0
KANGU	CM KINGOMBUNGU	RDT site	Medical Center (CM)	-5.16211	12.6139	TRUE	TRUE	75	0
KANGU	CM KIPONDO VILLAGE	RDT site	Medical Center (CM)	-5.29198	12.7416	TRUE	TRUE	25	0
KANGU	CM KUNGU DUANGA	RDT site	Medical Center (CM)	-5.14176	12.6093	TRUE	TRUE	93	0
KANGU	CM LA GRACE	RDT site	Medical Center (CM)	-5.26342	12.9511	TRUE	TRUE	32	0
KANGU	CM LA PAIX	RDT site	Medical Center (CM)	-5.25874	12.9538	TRUE	TRUE	46	1
KANGU	CM NDIATI LUKULA	RDT site	Medical Center (CM)	-5.3642	12.9312	TRUE	TRUE	25	0
KANGU	CM NOTRE DAME	RDT site	Medical Center (CM)	-5.25985	12.9544	TRUE	TRUE	50	0
KANGU	CM SAINT ESPERENCE	RDT site	Medical Center (CM)	-5.26645	12.949	TRUE	TRUE	50	0
KANGU	CM SAINT PAUL	RDT site	Medical Center (CM)	-5.26659	12.9484	TRUE	TRUE	76	0
KANGU	CM ST ALPHONSE	RDT site	Medical Center (CM)			TRUE	TRUE	121	0
KANGU	CM ST PIERRE	RDT site	Medical Center (CM)			TRUE	TRUE	90	0
KANGU	CMP	RDT site	Medical Center (CM)			TRUE	FALSE	20	1
KANGU	CS KAI DUANGA	RDT site	Health Center (CS)	-5.17469	12.6465	TRUE	TRUE	124	0
KANGU	CS KANGU	RDT site	Health Center (CS)	-5.25258	12.953	TRUE	TRUE	20	0
KANGU	CS KINIATI	RDT site	Health Center (CS)	-5.33223	12.9203	TRUE	TRUE	89	0
KANGU	CS LA CHARITE	RDT site	Health Center (CS)			TRUE	TRUE	56	0
KANGU	CS NGANDA TSUNDI	RDT site	Health Center (CS)	-5.25646	12.7316	TRUE	TRUE	51	1
KANGU	CS NSIONI I	RDT site	Health Center (CS)	-5.27299	12.9437	TRUE	TRUE	53	1
KANGU	CS NSIONI II	RDT site	Health Center (CS)	-5.25973	12.9547	TRUE	TRUE	78	1
KANGU	CS SAINT LAZARD	RDT site	Health Center (CS)	-5.20954	12.6806	TRUE	TRUE	36	0
KANGU	CS TSANGA MBAMBA	RDT site	Health Center (CS)	-5.30245	12.8654	TRUE	TRUE	54	2
KANGU	CSR KUNGU MBAMBI	RDT site	Referral Health Center (CSR)	-5.16814	12.7583	TRUE	TRUE	67	1
KANGU	CSR LOANGU LUVUNGU	RDT site	Referral Health Center (CSR)	-5.28414	12.8848	TRUE	TRUE	27	3
KANGU	CSR LUNDU MATENDE 2	RDT site	Referral Health Center (CSR)	-5.269	12.809	TRUE	FALSE	11	1
KANGU	CSR MBATA NTESI	RDT site	Referral Health Center (CSR)	-5.21318	12.6893	TRUE	TRUE	121	8
KANGU	CSR NLUNDU MATENDE1	RDT site	Referral Health Center (CSR)	-5.27459	12.8088	TRUE	TRUE	50	2
KANGU	CSR YENZI	RDT site	Referral Health Center (CSR)	-5.22901	12.5755	TRUE	TRUE	99	2
KANGU	HGR KANGU	RDT site	General Referral Hospital (HGR)	-5.24402	12.9478	TRUE	TRUE	171	8					1	1				719	7	0	626	5	0
KANGU	PS BUKIO BUALA	RDT site	Health Post (PS)	-5.14196	12.6924	TRUE	TRUE	31	2
KANGU	PS DE TSESE	RDT site	Health Post (PS)	-5.34183	12.9127	TRUE	TRUE	45	0
KANGU	PS HENRI DUNANT	RDT site	Health Post (PS)	-5.27574	12.9457	TRUE	TRUE	32	0
KANGU	PS KAI-KUKANGU	RDT site	Health Post (PS)	-5.19279	12.8857	TRUE	TRUE	50	0
KANGU	PS KALUNGU	RDT site	Health Post (PS)	-5.16127	12.5499	TRUE	TRUE	30	0
KANGU	PS KILUAKA	RDT site	Health Post (PS)			TRUE	TRUE	25	0
KANGU	PS KIMBUKU	RDT site	Health Post (PS)	-5.31594	12.7984	TRUE	TRUE	26	0
KANGU	PS KIOBO KITENDE	RDT site	Health Post (PS)	-5.14069	12.7378	TRUE	TRUE	50	0
KANGU	PS KIPHANGU	RDT site	Health Post (PS)	-5.23774	12.9105	TRUE	TRUE	53	0
KANGU	PS KIPONDO CENTRE	RDT site	Health Post (PS)	-5.29136	12.7346	TRUE	TRUE	75	0
KANGU	PS KONDE DI MAZINGA	RDT site	Health Post (PS)	-5.27287	12.7256	TRUE	FALSE	38	2
KANGU	PS KONDE DI MBAMBA	RDT site	Health Post (PS)	-5.34174	12.8367	TRUE	TRUE	25	1
KANGU	PS LA CHARITE	RDT site	Health Post (PS)			TRUE	TRUE	10	0
KANGU	PS MANDU	RDT site	Health Post (PS)	-5.23295	12.7883	TRUE	TRUE	75	1
KANGU	PS MANGANDA TENDE	RDT site	Health Post (PS)			TRUE	TRUE	50	0
KANGU	PS MBATA MAKONGO	RDT site	Health Post (PS)	-5.30878	12.8297	TRUE	TRUE	100	0
KANGU	PS MBEMBA	RDT site	Health Post (PS)	-4.9167	12.767	TRUE	TRUE	10	0
KANGU	PS MBUTU ZIMBEMBA	RDT site	Health Post (PS)	-5.21654	12.8707	TRUE	TRUE	51	0
KANGU	PS MUILA TSIMBA	RDT site	Health Post (PS)			TRUE	TRUE	75	4
KANGU	PS NLUNDU II	RDT site	Health Post (PS)	-5.27474	12.7913	TRUE	TRUE	72	2
KANGU	PS NSIONI 1	RDT site	Health Post (PS)	-5.27	12.95	TRUE	TRUE	46	0
KANGU	PS NTIMA MOSI	RDT site	Health Post (PS)	-5.27035	12.9819	TRUE	TRUE	26	0
KANGU	PS NYINGU	RDT site	Health Post (PS)	-5.22775	12.8449	TRUE	TRUE	50	0
KANGU	PS SOCOMA	RDT site	Health Post (PS)	-5.26375	12.8848	TRUE	TRUE	67	0
KANGU	PS SONGO DI TSUNDI	RDT site	Health Post (PS)	-5.19682	12.8056	TRUE	TRUE	39	0
KANGU	PS SRC KINIATI	RDT site	Health Post (PS)	-5.34183	12.9127	TRUE	TRUE	21	0
KANGU	PS ST PAUL KINIATI	RDT site	Health Post (PS)	-5.33673	12.9172	TRUE	TRUE	100	1
KANGU	PS YEMA MBAMBI	RDT site	Health Post (PS)	-5.17554	12.7892	TRUE	TRUE	28	0
KANGU	SRC GAP	RDT site	Health Post (PS)	-5.3785	12.9477	TRUE	FALSE	6	0
KIBUNZI	CS KIBUNZI	RDT site	Health Center (CS)	-5.18267	13.8864	TRUE	TRUE	35	3
KIBUNZI	CS KIMPAMBU	RDT site	Health Center (CS)	-4.785	13.761	TRUE	TRUE	19	0
KIBUNZI	CS KINZOLANI	RDT site	Health Center (CS)	-5.19228	13.6927	TRUE	TRUE	101	0
KIBUNZI	CS LUANGU	RDT site	Health Center (CS)	-4.90735	13.4378	TRUE	TRUE	30	2
KIBUNZI	CS NGOMBE MBEYA	RDT site	Health Center (CS)	-5.01759	13.7959	TRUE	TRUE	107	0
KIBUNZI	CS NSUNDI NTOBO	RDT site	Health Center (CS)	-4.8509	13.6004	TRUE	TRUE	85	0
KIBUNZI	CS YANGALA	RDT site	Health Center (CS)	-5.02493	13.5761	TRUE	TRUE	25	0
KIBUNZI	CS ZELA	RDT site	Health Center (CS)	-5.14808	13.7434	TRUE	TRUE	90	0
KIBUNZI	CSR KIMUAKA	RDT site	Referral Health Center (CSR)	-4.95709	13.5186	TRUE	TRUE	34	2
KIBUNZI	CSR KINGOMA	LED site	Referral Health Center (CSR)	-5.19826	13.5789	TRUE	TRUE	118	5
KIBUNZI	CSR KINKENGE	LED site	Referral Health Center (CSR)	-4.94828	13.6635	TRUE	TRUE	146	5					1	1				544	0	0	812	1	0
KIBUNZI	HGR KIBUNZI	LAMP site	General Referral Hospital (HGR)	-5.17976	13.889	TRUE	TRUE	182	12	2	2	2		1	1			1	861	2	1	806	0	0
KIBUNZI	PS BEMBA	RDT site	Health Post (PS)	-5.16022	13.9716	TRUE	TRUE	16	0
KIBUNZI	PS BUMBA	RDT site	Health Post (PS)	-4.92223	13.7046	FALSE	FALSE	0	0
KIBUNZI	PS DUNGU NGOYI	RDT site	Health Post (PS)	-5.0666	13.5166	FALSE	FALSE	0	0
KIBUNZI	PS KAI-LONDE	RDT site	Health Post (PS)	-5.26421	13.8219	TRUE	TRUE	33	0
KIBUNZI	PS KILUANGU	RDT site	Health Post (PS)	-5.08057	13.8346	TRUE	TRUE	32	0
KIBUNZI	PS KIMBAKU NDOTO	RDT site	Health Post (PS)	-4.9166	13.75	TRUE	TRUE	20	1
KIBUNZI	PS KIMBALA	RDT site	Health Post (PS)	-4.92311	13.6079	FALSE	FALSE	0	0
KIBUNZI	PS KINSUNDI	RDT site	Health Post (PS)	-5.03619	13.6521	FALSE	FALSE	0	0
KIBUNZI	PS KINTEMPE	RDT site	Health Post (PS)	-5.10906	13.6033	TRUE	TRUE	40	2
KIBUNZI	PS KIOMBE	RDT site	Health Post (PS)	-5.13793	13.8235	TRUE	TRUE	40	0
KIBUNZI	PS LONZI	RDT site	Health Post (PS)	-5.01365	13.6548	TRUE	TRUE	7	0
KIBUNZI	PS LUFUKU	RDT site	Health Post (PS)	-4.8833	13.75	TRUE	TRUE	60	0
KIBUNZI	PS LUNANA	RDT site	Health Post (PS)	-4.91976	13.7821	TRUE	TRUE	37	0
KIBUNZI	PS MAFUAMBU	RDT site	Health Post (PS)	-5.27945	13.7308	TRUE	TRUE	46	0
KIBUNZI	PS MAKABA	RDT site	Health Post (PS)	-4.88948	13.5391	TRUE	TRUE	12	0
KIBUNZI	PS MALEMBA	RDT site	Health Post (PS)	-4.9859	13.7387	TRUE	TRUE	52	0
KIBUNZI	PS NDINGI	RDT site	Health Post (PS)	-4.87272	13.5264	TRUE	TRUE	6	0
KIBUNZI	PS NDOMBA	RDT site	Health Post (PS)	-4.95231	13.4608	TRUE	TRUE	20	0
KIBUNZI	PS NGANDA NTOMBE	RDT site	Health Post (PS)	-5.15996	13.5512	TRUE	TRUE	25	0
KIBUNZI	PS NSANGA	RDT site	Health Post (PS)	-5.20093	13.7012	FALSE	FALSE	0	0
KIBUNZI	PS NTSUNDI KIBUNZI	RDT site	Health Post (PS)	-5.13316	13.8774	TRUE	TRUE	22	0
KIBUNZI	PS TANGALA	RDT site	Health Post (PS)	-4.85077	13.6586	TRUE	TRUE	42	0
KIMPESE	CDTC KIMPESE	LED site	HAT control HF (CDTC)	-5.54981	14.4266	TRUE	TRUE	373	15	15	32	12	3	1	1	1	1	1	1321	27	7	2040	18	4
KIMPESE	CECO	RDT site	Health Center (CS)	-5.4618	14.4623	TRUE	TRUE	53	0
KIMPESE	CM CHRIST VIE	RDT site	Medical Center (CM)	-5.55452	14.4633	TRUE	TRUE	50	0
KIMPESE	CM LAMBA	RDT site	Medical Center (CM)	-5.5527	14.4172	TRUE	TRUE	50	1	1		1		1	1				393	0	0	681	0	0
KIMPESE	CM OMECO	RDT site	Medical Center (CM)	-5.57113	14.4248	TRUE	TRUE	28	0
KIMPESE	CM SEMERO	RDT site	Medical Center (CM)	-5.5755	14.4305	TRUE	TRUE	50	0
KIMPESE	CS BEMBA	RDT site	Health Center (CS)	-5.5608	14.4352	TRUE	TRUE	45	3
KIMPESE	CS CBCO	RDT site	Health Center (CS)	-5.56722	14.4467	TRUE	TRUE	155	3
KIMPESE	CS COLOMBE	RDT site	Health Center (CS)	-5.56297	14.4421	TRUE	TRUE	29	0
KIMPESE	CS GEL	RDT site	Health Center (CS)	-5.63555	14.2361	FALSE	FALSE	0	0
KIMPESE	CS KIASUGUA	RDT site	Health Center (CS)	-5.63553	14.2361	TRUE	TRUE	50	0
KIMPESE	CS KIKEBA	RDT site	Health Center (CS)			TRUE	TRUE	60	0
KIMPESE	CS KILUEKA	RDT site	Health Center (CS)	-5.42011	14.4713	TRUE	TRUE	48	0
KIMPESE	CS KIMBEMBA	RDT site	Health Center (CS)	-5.30121	14.153	TRUE	TRUE	21	0
KIMPESE	CS KIMPESE	RDT site	Health Center (CS)	-5.56923	14.444	TRUE	TRUE	51	0
KIMPESE	CS KITOBOLA	RDT site	Health Center (CS)	-5.37999	14.5179	TRUE	TRUE	107	10
KIMPESE	CS LA FAMILLE	RDT site	Health Center (CS)	-5.56194	14.4501	TRUE	TRUE	4	0
KIMPESE	CS LOVO	RDT site	Health Center (CS)	-5.734	14.455	TRUE	TRUE	52	1
KIMPESE	CS LUKUNGA NIENGE	RDT site	Health Center (CS)	-5.34421	14.1842	TRUE	TRUE	55	0
KIMPESE	CS MALANGA	RDT site	Health Center (CS)	-5.5666	14.35	TRUE	TRUE	17	0
KIMPESE	CS MUKIMBUNGU	RDT site	Health Center (CS)	-4.95588	14.1755	TRUE	TRUE	58	0
KIMPESE	CS NGEMBA	RDT site	Health Center (CS)	-5.56377	14.4506	TRUE	TRUE	61	0
KIMPESE	CS NKULA	RDT site	Health Center (CS)	-5.72319	14.3885	TRUE	TRUE	40	0
KIMPESE	CS NKWANZA	RDT site	Health Center (CS)	-5.51514	14.2491	TRUE	TRUE	84	2
KIMPESE	CS PONT VILLA	RDT site	Health Center (CS)	-5.819	14.5519	TRUE	TRUE	87	10	3		2	1
KIMPESE	CS SANZIKUA	RDT site	Health Center (CS)	-5.65281	14.3103	TRUE	TRUE	46	0
KIMPESE	CS VIAZA	RDT site	Health Center (CS)	-5.73268	14.4551	TRUE	TRUE	61	1	1		1
KIMPESE	CS VUNDA NSOLE	RDT site	Health Center (CS)	-5.6548	14.3512	TRUE	TRUE	100	4
KIMPESE	CS YANGA DIA SONGA	RDT site	Health Center (CS)	-5.14144	14.0428	TRUE	TRUE	43	0
KIMPESE	CSR CHANTIER	RDT site	Referral Health Center (CSR)	-5.42947	14.3216	TRUE	TRUE	112	12	5		2	3
KIMPESE	CSR KASI	RDT site	Referral Health Center (CSR)	-5.04162	14.2665	TRUE	TRUE	22	0
KIMPESE	CSR MUTUNDULU	RDT site	Referral Health Center (CSR)	-5.54734	14.3523	TRUE	TRUE	50	3
KIMPESE	CSR SONGA	RDT site	Referral Health Center (CSR)	-5.56664	14.4344	TRUE	TRUE	11	0					1	1				575	1	0	76	0	0
KIMPESE	HGR IME	RDT site	General Referral Hospital (HGR)	-5.55824	14.4255	FALSE	FALSE	0	0					1	1							1047	17	0
KIMPESE	PS BANZA MATADI	RDT site	Health Post (PS)	-5.8	14.5	TRUE	TRUE	50	2
KIMPESE	PS KINANGA	RDT site	Health Post (PS)	-5.42003	14.4712	TRUE	TRUE	92	0
KIMPESE	PS KINPANZU	RDT site	Health Post (PS)			TRUE	TRUE	6	1
KIMPESE	PS KITOKO	RDT site	Health Post (PS)	-5.56183	14.4502	TRUE	TRUE	10	0
KIMPESE	PS MVELA	RDT site	Health Post (PS)	-5.2558	14.8544	TRUE	TRUE	54	0
KIMPESE	PS NGOMBE I	RDT site	Health Post (PS)	-5.56322	14.4308	TRUE	TRUE	54	0
KIMPESE	PS VEVE	RDT site	Health Post (PS)	-5.56449	14.4354	TRUE	TRUE	8	1
KIMPESE	PS WONO	RDT site	Health Post (PS)	-5.274	14.247	TRUE	TRUE	25	1
KINKONZI	CSR CEAC MADUDA	RDT site	Referral Health Center (CSR)	-4.92362	13.0863	TRUE	TRUE	50	0
KINKONZI	CS KAI MBAKU	RDT site	Health Center (CS)	-4.76857	13.1191	TRUE	TRUE	62	0
KINKONZI	CS KIFUMA NGIMBI	RDT site	Health Center (CS)	-4.81686	13.209	TRUE	TRUE	45	0
KINKONZI	CS KIOBO NGOYI	RDT site	Health Center (CS)	-4.77215	13.0702	TRUE	TRUE	78	0
KINKONZI	CS KIPANGALA	RDT site	Health Center (CS)	-4.61703	13.1277	TRUE	TRUE	95	0
KINKONZI	CS KITSAKU	RDT site	Health Center (CS)	-4.8489	13.2556	TRUE	TRUE	45	2
KINKONZI	CS KIVALA TADI	LED site	Health Center (CS)	-4.79989	13.333	TRUE	TRUE	157	12
KINKONZI	CS MADUDA	RDT site	Health Center (CS)	-4.92362	13.0863	TRUE	TRUE	78	1
KINKONZI	CS MAYUNDA	RDT site	Health Center (CS)	-4.99012	13.0597	TRUE	TRUE	127	0
KINKONZI	CS NKONDO MAYEKA	RDT site	Health Center (CS)	-5.04984	13.0851	TRUE	TRUE	61	0
KINKONZI	CS PALANGA	RDT site	Health Center (CS)	-4.87968	13.1438	TRUE	TRUE	95	0
KINKONZI	CS TSANGA NGOMA	RDT site	Health Center (CS)	-4.70531	13.0886	TRUE	TRUE	45	0
KINKONZI	CSR KAI MBAKU	RDT site	Referral Health Center (CSR)	-4.76857	13.1191	TRUE	TRUE	40	1
KINKONZI	HGR KINKONZI	RDT site	General Referral Hospital (HGR)	-5.00794	13.0423	TRUE	TRUE	42	0
KINKONZI	PS KIMBENZA LUBOTA	RDT site	Health Post (PS)	-4.70407	13.1961	TRUE	TRUE	30	0
KINKONZI	PS KIMVUABA	RDT site	Health Post (PS)			TRUE	TRUE	39	2
KINKONZI	PS KINGONDA	RDT site	Health Post (PS)	-4.83325	13.2974	TRUE	TRUE	24	0
KINKONZI	PS KIPANDULA	RDT site	Health Post (PS)	-5.07054	13.1242	TRUE	TRUE	50	4
KINKONZI	PS KIPUMINANGA	RDT site	Health Post (PS)			TRUE	TRUE	93	0
KINKONZI	PS LUNDU	RDT site	Health Post (PS)			TRUE	TRUE	75	0
KINKONZI	PS NTOTO WOLA YANZA	RDT site	Health Post (PS)	-4.84967	13.2239	TRUE	TRUE	75	0
KINKONZI	PS TSUKU VAVA	RDT site	Health Post (PS)	-4.7088	13.0138	TRUE	TRUE	47	0
KWILU NGONGO	CH MATERNITE CITE LUKALA	RDT site	Hospital Center (CH)	-5.51262	14.5177	TRUE	TRUE	125	2	2		2	0	1	1				245	2	0	409	2	0
KWILU NGONGO	CH MUNZIKA	RDT site	Hospital Center (CH)	-5.50641	14.507	FALSE	FALSE	0	0
KWILU NGONGO	CH BANA LEO	RDT site	Hospital Center (CH)	-5.65786	14.5103	TRUE	FALSE	1	1
KWILU NGONGO	CH PLACEBO	RDT site	Hospital Center (CH)			TRUE	TRUE	62	3
KWILU NGONGO	CLINIQUE CILU	RDT site	Clinic	-5.50774	14.5229	TRUE	TRUE	9	2
KWILU NGONGO	CM LULU	RDT site	Medical Center (CM)	-5.50802	14.5056	TRUE	TRUE	21	2
KWILU NGONGO	CS BETON	RDT site	Health Center (CS)			TRUE	FALSE	49	0
KWILU NGONGO	CS KIBENTELE	RDT site	Health Center (CS)	-5.60905	14.7172	TRUE	TRUE	37	3
KWILU NGONGO	CS KIFUA II	RDT site	Health Center (CS)	-5.42767	14.6537	FALSE	FALSE	0	0
KWILU NGONGO	CS KINSANGI	RDT site	Health Center (CS)	-5.52187	14.6912	TRUE	TRUE	25	1
KWILU NGONGO	CS LAMY	RDT site	Health Center (CS)	-5.49716	14.6929	TRUE	TRUE	140	2
KWILU NGONGO	CS LUVITUKU	RDT site	Health Center (CS)	-5.29563	14.5784	TRUE	TRUE	35	0
KWILU NGONGO	CS MAKUTA	RDT site	Health Center (CS)	-5.58193	14.7751	TRUE	TRUE	18	0
KWILU NGONGO	CS MAYENGA	RDT site	Health Center (CS)	-5.49584	14.6898	TRUE	TRUE	14	0
KWILU NGONGO	CS POSTE 13	RDT site	Health Center (CS)	-5.65297	14.5132	TRUE	TRUE	35	0
KWILU NGONGO	CS POSTE 2	RDT site	Health Center (CS)	-5.50936	14.6817	FALSE	FALSE	0	0
KWILU NGONGO	CS POSTE 24	RDT site	Health Center (CS)	-5.5805	14.6486	TRUE	TRUE	19	2
KWILU NGONGO	CS SADI	RDT site	Health Center (CS)	-5.52035	14.924	TRUE	TRUE	22	0
KWILU NGONGO	CS TUMBA MISSION	RDT site	Health Center (CS)	-5.44737	14.6193	TRUE	TRUE	72	8	1		1
KWILU NGONGO	CS TUNGUA	RDT site	Health Center (CS)	-5.66123	14.7655	TRUE	TRUE	13	0
KWILU NGONGO	CS TUZOLANA	RDT site	Health Center (CS)	-5.49767	14.6833	TRUE	TRUE	11	0
KWILU NGONGO	CS VIAZA II	RDT site	Health Center (CS)	-5.58102	14.857	TRUE	TRUE	39	1
KWILU NGONGO	CS YENGE II	RDT site	Health Center (CS)	-5.51284	14.68	FALSE	FALSE	0	0
KWILU NGONGO	CSR LUFU TOTO	RDT site	Referral Health Center (CSR)	-5.44513	14.7595	TRUE	TRUE	36	0
KWILU NGONGO	CSR TUMBA CITE	RDT site	Referral Health Center (CSR)	-5.49957	14.6847	TRUE	TRUE	57	2	1		1
KWILU NGONGO	HOPITAL ONATRA LUFU TOTO	RDT site	Hospital	-5.44479	14.7508	TRUE	TRUE	16	0
KWILU NGONGO	HOPITAL SUCRIERE	LED site	Hospital	-5.47004	14.7429	TRUE	TRUE	815	47					1	1	1			507	3	0	619	11	0
KWILU NGONGO	POLYCLINIQUE LUNGUANA	RDT site	Polyclinic	-5.49875	14.6776	TRUE	TRUE	7	0
KWILU NGONGO	PS POSTE 18	RDT site	Health Post (PS)	-5.76596	14.6807	TRUE	TRUE	63	0
LUKULA	CH AGRIFOR	RDT site	Hospital Center (CH)	-5.57859	13.0239	TRUE	TRUE	48	0					1	1				1861	0	0	2867	0	0
LUKULA	CH GRAAF	RDT site	Hospital Center (CH)	-5.41532	12.9585	TRUE	TRUE	101	2
LUKULA	CH KIPHOLO II	RDT site	Hospital Center (CH)	-5.36675	12.5748	TRUE	TRUE	36	0
LUKULA	CLINIQUE LA PROMESSE	RDT site	Clinic	-5.56868	13.036	TRUE	TRUE	49	0
LUKULA	CM BADINDUNZI	RDT site	Medical Center (CM)	-5.5758	13.0367	FALSE	FALSE	0	0
LUKULA	CM BIENHEUREUSE	RDT site	Medical Center (CM)	-5.49517	13.0109	TRUE	TRUE	47	0
LUKULA	CM KIEZILA	LED site	Medical Center (CM)	-5.57162	13.0355	TRUE	TRUE	146	26	12	15	4	8	1	1	1	1	1	1393	71	32	1225	50	14
LUKULA	CM KIPHATA	RDT site	Medical Center (CM)	-5.31434	12.699	TRUE	TRUE	17	1
LUKULA	CM LA VIE	RDT site	Medical Center (CM)			TRUE	TRUE	26	0
LUKULA	CM LELE SIKILA	RDT site	Medical Center (CM)	-5.55	12.5833	TRUE	TRUE	37	1
LUKULA	CM LUKULA	RDT site	Medical Center (CM)	-5.57658	13.0365	TRUE	TRUE	109	9
LUKULA	CM MATERNITE KAKONGO SONGE	RDT site	Medical Center (CM)	-5.594	12.5314	TRUE	TRUE	34	0
LUKULA	CM MBAKA	RDT site	Medical Center (CM)	-5.25382	12.5339	FALSE	FALSE	0	0
LUKULA	CM MISERICORDE	RDT site	Medical Center (CM)	-5.5894	12.5288	TRUE	TRUE	32	0
LUKULA	CM NDEMBAMA	RDT site	Medical Center (CM)	-5.4978	13.0031	TRUE	TRUE	34	1
LUKULA	CM PATU	RDT site	Medical Center (CM)	-5.4971	13.0067	TRUE	TRUE	64	0
LUKULA	CM SAINT FLAVIEN	RDT site	Medical Center (CM)	-5.56739	13.0348	TRUE	TRUE	44	1
LUKULA	CM SAINTE MARGUERITE	RDT site	Medical Center (CM)	-5.57575	13.0367	TRUE	TRUE	87	1	1			1
LUKULA	CM SŒURS KIDIMA	RDT site	Medical Center (CM)	-5.567	13.036	TRUE	TRUE	61	3
LUKULA	CM ST VINCENT	RDT site	Medical Center (CM)	-5.49509	13.0109	TRUE	TRUE	50	0
LUKULA	CM TEMBO	RDT site	Medical Center (CM)	-5.57698	13.039	TRUE	TRUE	40	2
LUKULA	CM YEDIKA	RDT site	Medical Center (CM)	-5.25495	12.5403	TRUE	TRUE	21	0
LUKULA	CS BANGUNZA	RDT site	Health Center (CS)	-5.40684	12.9517	TRUE	TRUE	55	2
LUKULA	CS KIMBIANGA	RDT site	Health Center (CS)	-5.41837	12.8185	TRUE	TRUE	44	0
LUKULA	CS KINSUNDI II	RDT site	Health Center (CS)	-5.58102	13.0341	TRUE	TRUE	72	3
LUKULA	CS KUVI MATANGA	RDT site	Health Center (CS)	-5.32258	13.0202	TRUE	TRUE	100	1
LUKULA	CS LUKULA	RDT site	Health Center (CS)	-5.49502	13.0107	TRUE	TRUE	266	35
LUKULA	CS MAKUNGU LENGI	RDT site	Health Center (CS)	-5.43234	12.7682	TRUE	TRUE	136	1
LUKULA	CS MBINGU	RDT site	Health Center (CS)	-5.30079	13.0603	TRUE	TRUE	48	0
LUKULA	CS MUENGE	RDT site	Health Center (CS)	-5.45599	12.9789	TRUE	TRUE	88	4
LUKULA	CS NGANDU	RDT site	Health Center (CS)	-5.45532	13.1124	TRUE	TRUE	113	0
LUKULA	CS TSHIMBALI	RDT site	Health Center (CS)	-5.46182	12.6017	TRUE	TRUE	28	0
LUKULA	CS TSHIMBUANDI	RDT site	Health Center (CS)	-5.4833	12.7666	TRUE	TRUE	21	0
LUKULA	CS VUNGU SABU	RDT site	Health Center (CS)	-5.265	12.919	TRUE	TRUE	40	0
LUKULA	CSR KAI VEMBA	RDT site	Referral Health Center (CSR)	-5.40411	12.6732	TRUE	TRUE	76	0
LUKULA	CSR KINSUNDI I	RDT site	Referral Health Center (CSR)	-5.57212	13.037	TRUE	TRUE	185	19	1			1	1	1				1002	7	0	512	1	0
LUKULA	CSR KINZINZI	RDT site	Referral Health Center (CSR)	-5.33188	13.0844	TRUE	TRUE	71	1
LUKULA	CSR KIPHATA	RDT site	Referral Health Center (CSR)	-5.32372	12.6939	TRUE	TRUE	38	0
LUKULA	CSR MBAMBI	LED site	Referral Health Center (CSR)	-5.31334	12.5661	TRUE	TRUE	88	9
LUKULA	CSR MFUIKI	RDT site	Referral Health Center (CSR)	-5.40176	13.1502	TRUE	TRUE	52	0
LUKULA	CSR MVUANGU	RDT site	Referral Health Center (CSR)	-5.54463	12.7065	TRUE	TRUE	84	0
LUKULA	CSR PATU	RDT site	Referral Health Center (CSR)	-5.50273	13.0052	TRUE	TRUE	142	11
LUKULA	D.M KINGONGOLO	RDT site	Dispensary	-5.48563	12.8094	TRUE	TRUE	52	0
LUKULA	D.M KINVINDU	RDT site	Dispensary	-5.37291	12.7851	TRUE	TRUE	24	0
LUKULA	DISPENSAIRE KIALA MONGO	RDT site	Dispensary	-5.40135	12.842	TRUE	TRUE	46	0
LUKULA	DISPENSAIRE KIPHESE	RDT site	Dispensary	-5.40137	12.5939	TRUE	TRUE	58	0
LUKULA	DISPENSAIRE KITISI	RDT site	Dispensary	-5.3171	13.1407	TRUE	TRUE	18	0
LUKULA	DISPENSAIRE MBEMBIKA	RDT site	Dispensary	-5.30262	12.6181	FALSE	FALSE	0	0
LUKULA	DM KINSUNDI 1	RDT site	Medical Center (CM)	-5.574	13.037	TRUE	TRUE	49	0
LUKULA	DM NLOVO	RDT site	Medical Center (CM)	-5.42598	12.7694	TRUE	TRUE	30	0
LUKULA	HGR LUKULA	LAMP site	General Referral Hospital (HGR)	-5.38649	12.9362	TRUE	TRUE	520	37					1					760	0	0	1998	12	0
LUKULA	POLYCLINIQUE MEDIBO	RDT site	Polyclinic	-5.39239	12.9448	TRUE	TRUE	79	6
LUKULA	PS BEMBA	RDT site	Health Post (PS)	-5.16022	13.9716	TRUE	TRUE	32	0
LUKULA	PS CEQUA	RDT site	Health Post (PS)	-5.38235	12.9394	TRUE	TRUE	75	0
LUKULA	PS CROIX ROUGE 1	RDT site	Health Post (PS)			TRUE	TRUE	19	0
LUKULA	PS KAI MATSITU 1	RDT site	Health Post (PS)	-5.35554	12.6297	FALSE	FALSE	0	0
LUKULA	PS KHUVI NZAMBI	RDT site	Health Post (PS)	-5.31646	12.9779	TRUE	TRUE	110	0
LUKULA	PS KIVUVU	RDT site	Health Post (PS)	-5.56872	13.039	TRUE	TRUE	14	0
LUKULA	PS LA PUISSANCE	RDT site	Health Post (PS)	-5.5802	13.0403	TRUE	TRUE	41	0
LUKULA	PS LE CHOIX	RDT site	Health Post (PS)	-5.39306	12.9506	TRUE	TRUE	72	2
LUKULA	PS MABULU	RDT site	Health Post (PS)			TRUE	TRUE	15	2
LUKULA	PS MAKAYA / AGRIUMBE	RDT site	Health Post (PS)	-5.58777	13.0348	TRUE	TRUE	34	2	1			1
LUKULA	PS MAMAN GISELE	RDT site	Health Post (PS)	-5.3997	12.9463	TRUE	TRUE	50	0
LUKULA	PS MAYEZI	RDT site	Health Post (PS)	-5.46385	12.6438	TRUE	TRUE	62	2
LUKULA	PS NZOBE	RDT site	Health Post (PS)	-5.34963	13.0238	TRUE	TRUE	70	0
LUKULA	PS TSHILIAMBU	RDT site	Health Post (PS)	-5.3763	12.692	TRUE	TRUE	3	0
LUKULA	PS TSINGA MASISA	RDT site	Health Post (PS)	-5.3259	13.1017	TRUE	TRUE	15	0
LUKULA	PS TUIDI MAMBENGO	RDT site	Health Post (PS)	-5.36296	12.9844	TRUE	TRUE	85	2
LUOZI	CSR KINGOYI	RDT site	Referral Health Center (CSR)	-4.461	13.84	TRUE	TRUE	84	0	1		1
LUOZI	CS MUZANZA	RDT site	Health Center (CS)	-4.385	14.368	TRUE	TRUE	69	1	1		1
LUOZI	CS BANDAKANI	LED site	Health Center (CS)	-4.84996	13.854	TRUE	TRUE	67	1		8			1	1			1	1272	8	2	656	4	3
LUOZI	CS BIDI KINDAMBA	RDT site	Health Center (CS)	-5.0333	13.95	TRUE	TRUE	77	0
LUOZI	CS CROIX ROUGE	RDT site	Health Center (CS)	-4.94186	14.1255	TRUE	TRUE	31	2
LUOZI	CS ETAT KIMPUNGU	RDT site	Health Center (CS)	-4.93418	14.141	TRUE	TRUE	24	0
LUOZI	CS KINSEMI	RDT site	Health Center (CS)	-4.9	13.9833	TRUE	TRUE	54	2
LUOZI	CS MBANZA NGOYO	RDT site	Health Center (CS)	-5.12935	14.5075	TRUE	TRUE	25	0
LUOZI	CS NGANDA NKULU	RDT site	Health Center (CS)	-4.65	13.95	TRUE	TRUE	35	0
LUOZI	CS YANGA	RDT site	Health Center (CS)	-4.515	13.833	TRUE	TRUE	50	4	2		2
LUOZI	CS YANGA POMPE	RDT site	Health Center (CS)	-4.55	13.883	TRUE	TRUE	78	4	3		3
LUOZI	CSR MC LUOZI	RDT site	Referral Health Center (CSR)	-4.94805	14.1341	TRUE	TRUE	25	0	1			1
LUOZI	CSR NKUNDI	RDT site	Referral Health Center (CSR)	-4.7666	13.85	TRUE	TRUE	38	1
LUOZI	HGR LUOZI	LED site	General Referral Hospital (HGR)	-4.9441	14.1252	TRUE	TRUE	175	2					1	1				536	0	0	171	0	0
LUOZI	SERVICE HYGIENE	RDT site	Health Center (CS)	-4.94799	14.1341	TRUE	TRUE	106	2					1	1				1265	8	0	1211	7	0
MANGEMBO	CS KINIANGI	RDT site	Health Center (CS)	-4.49963	14.2616	TRUE	TRUE	100	1
MANGEMBO	CS KINSUMBU	RDT site	Health Center (CS)	-4.75966	14.2862	TRUE	TRUE	65	0
MANGEMBO	CS KINTETE	RDT site	Health Center (CS)	-4.78941	14.3246	TRUE	TRUE	115	4
MANGEMBO	CS MANGEMBO	RDT site	Health Center (CS)	-4.5994	14.2699	TRUE	TRUE	131	0
MANGEMBO	CS MIYAMBA	RDT site	Health Center (CS)	-4.37487	14.3207	TRUE	TRUE	54	1
MANGEMBO	CS SUNDI MAMBA	RDT site	Health Center (CS)	-4.66503	14.0648	TRUE	TRUE	91	0
MANGEMBO	CS TADI	RDT site	Health Center (CS)	-4.55856	14.2486	TRUE	TRUE	60	0
MANGEMBO	CSR BIENGA	RDT site	Referral Health Center (CSR)	-4.54296	14.0341	TRUE	TRUE	63	0
MANGEMBO	CSR KIMBAUKA	RDT site	Referral Health Center (CSR)	-4.39076	14.196	TRUE	TRUE	35	0
MANGEMBO	CSR SUNDI LUTETE	LAMP site	Referral Health Center (CSR)	-4.54444	14.2466	TRUE	TRUE	75	3	2	2		2
MANGEMBO	CSR SUNDI MAMBA	RDT site	Referral Health Center (CSR)	-4.67535	14.0659	TRUE	TRUE	52	0
MANGEMBO	HGR MANGEMBO	RDT site	General Referral Hospital (HGR)	-4.60718	14.2666	TRUE	TRUE	96	2					1	1							188	3	0
MANGEMBO	PS BUKABA	RDT site	Health Post (PS)	-4.51432	14.0553	TRUE	TRUE	58	1
MANGEMBO	PS BUONGO I	RDT site	Health Post (PS)	-4.41843	14.3908	TRUE	TRUE	54	0
MANGEMBO	PS KIBAKA	RDT site	Health Post (PS)	-4.49112	14.1575	TRUE	TRUE	45	0
MANGEMBO	PS KIKAYI / B	RDT site	Health Post (PS)	-4.46601	14.4381	TRUE	TRUE	93	2
MANGEMBO	PS KIMBAMBA	RDT site	Health Post (PS)	-4.40672	14.238	TRUE	TRUE	38	7
MANGEMBO	PS KIMBANZA	RDT site	Health Post (PS)	-4.83364	14.3292	TRUE	TRUE	130	0
MANGEMBO	PS KIMBINDA	RDT site	Health Post (PS)	-4.62739	14.0872	TRUE	TRUE	78	1
MANGEMBO	PS KINZIMBU	RDT site	Health Post (PS)	-4.75966	14.2862	TRUE	TRUE	80	1
MANGEMBO	PS KISENGA	RDT site	Health Post (PS)	-4.64211	14.0014	TRUE	TRUE	75	0
MANGEMBO	PS MASANGI	RDT site	Health Post (PS)	-4.5684	14.1982	TRUE	TRUE	55	1
MANGEMBO	PS MBANZA LELE	RDT site	Health Post (PS)	-4.60916	14.3404	TRUE	TRUE	74	1
MANGEMBO	PS NDANDANGA	RDT site	Health Post (PS)	-4.87847	14.3744	TRUE	TRUE	63	1
MANGEMBO	PS NSANGA MAMBA	RDT site	Health Post (PS)	-4.69837	14.382	TRUE	TRUE	32	0
MANGEMBO	PS SUNDI KIMBONGA	RDT site	Health Post (PS)	-4.6666	14.1166	TRUE	TRUE	82	2
MATADI	CBM BHECARLO	RDT site	Medical Center (CM)	-5.83908	13.4551	TRUE	TRUE	42	0
MATADI	CCLD EX MIDEMA	RDT site	Medical Center (CM)	-5.8298	13.4602	TRUE	TRUE	50	0
MATADI	CH KEMBO MEDICAL	RDT site	Hospital Center (CH)	-5.83994	13.4709	TRUE	TRUE	183	1
MATADI	CH LA MAIN DE DIEU	RDT site	Hospital Center (CH)	-5.84607	13.4701	TRUE	TRUE	75	2
MATADI	CH LE CENTRAL	RDT site	Hospital Center (CH)	-5.8465	13.4706	TRUE	TRUE	41	0
MATADI	CH POLYPAX II	RDT site	Hospital Center (CH)	-5.8421	13.462	TRUE	TRUE	5	0
MATADI	CLINIQUE LE PALMIER	RDT site	Clinic	-5.83552	13.4492	TRUE	TRUE	100	0
MATADI	CM AMEKC	RDT site	Medical Center (CM)			TRUE	TRUE	63	0
MATADI	CM CALEB	RDT site	Medical Center (CM)	-5.8444	13.4637	TRUE	TRUE	42	0
MATADI	CM CHRIST ROI	RDT site	Medical Center (CM)	-5.8429	13.4835	TRUE	TRUE	56	2
MATADI	CM DGDA EX OFIDA	RDT site	Medical Center (CM)	-5.83748	13.4533	FALSE	FALSE	0	0
MATADI	CM DON DIVIN	RDT site	Medical Center (CM)	-5.8279	13.458	TRUE	TRUE	7	0
MATADI	CM DONG FANG	RDT site	Medical Center (CM)	-5.83248	13.4619	TRUE	TRUE	27	0
MATADI	CM ELYKIA	RDT site	Medical Center (CM)	-5.85403	13.4664	TRUE	TRUE	55	0
MATADI	CM ESPERENCE	RDT site	Medical Center (CM)	-5.83979	12.7231	TRUE	TRUE	42	0
MATADI	CM ETOILE	RDT site	Medical Center (CM)	-5.854	13.4835	TRUE	TRUE	64	3
MATADI	CM LA GRACE DIVINE	RDT site	Medical Center (CM)	-5.83007	13.4798	TRUE	TRUE	86	0
MATADI	CM LA MARINE	RDT site	Medical Center (CM)	-5.82604	13.4652	TRUE	TRUE	152	2
MATADI	CM LA TRINITE	RDT site	Medical Center (CM)	-5.84599	13.4771	TRUE	TRUE	21	0
MATADI	CM LE CHRISTAL	RDT site	Medical Center (CM)	-5.82813	13.4635	TRUE	TRUE	33	2
MATADI	CM OCC	RDT site	Medical Center (CM)	-5.82696	13.4585	TRUE	TRUE	26	0
MATADI	CM OMECO MERVEILLE	RDT site	Medical Center (CM)	-5.8292	13.4835	TRUE	TRUE	88	2
MATADI	CM PEPJ NSELE	RDT site	Medical Center (CM)	-5.82728	13.4848	TRUE	TRUE	53	0
MATADI	CM PROMEDI	RDT site	Medical Center (CM)			TRUE	TRUE	105	0
MATADI	CS CBCO / MVUADU	RDT site	Health Center (CS)	-5.84526	13.4696	TRUE	TRUE	190	6
MATADI	CS CGT BELVEDERE	RDT site	Health Center (CS)	-5.827	13.4828	TRUE	TRUE	200	13
MATADI	CS DIEU MERCI	RDT site	Health Center (CS)	-5.841	13.4829	TRUE	FALSE	13	0
MATADI	CS ET M DE MVUZI	RDT site	Health Center (CS)	-5.83691	13.4725	TRUE	TRUE	59	0					1	1				356	1	0
MATADI	CS GLODI	RDT site	Health Center (CS)	-5.82827	13.4737	TRUE	TRUE	87	0
MATADI	CS HYGIENE	RDT site	Health Center (CS)	-5.83288	13.4607	TRUE	TRUE	182	4
MATADI	CS KIMBANGUISTE	RDT site	Health Center (CS)	-5.83666	13.4799	TRUE	TRUE	242	0
MATADI	CM LA COLOMBE	RDT site	Medical Center (CM)	-5.833	13.446	TRUE	TRUE	60	0
MATADI	CS LA FOI	RDT site	Health Center (CS)	-5.85218	13.4687	TRUE	TRUE	50	0
MATADI	CS PROMEDI	RDT site	Health Center (CS)			TRUE	FALSE	40	0
MATADI	CS REDJAF	RDT site	Health Center (CS)	-5.83466	13.4629	TRUE	TRUE	162	4
MATADI	CS SOYO REGI	RDT site	Health Center (CS)	-5.85452	13.472	TRUE	TRUE	36	0
MATADI	CS STEPHANE	RDT site	Health Center (CS)	-5.82913	13.4658	FALSE	FALSE	0	0
MATADI	HGR KINKANDA	LAMP site	General Referral Hospital (HGR)	-5.83811	13.4462	TRUE	TRUE	377	23					1	1				2581	0	0	3508	0	0
MATADI	HOPITAL SAINT GERARD	RDT site	Hospital	-5.83831	13.4741	TRUE	TRUE	29	0
MATADI	MATERNITE PROVINCIALE DE REFERENCE	RDT site	General Referral Hospital (HGR)	-5.83565	13.4468	TRUE	TRUE	118	3
MATADI	NZOA NSALASANI	RDT site	Health Center (CS)	-5.83226	13.4621	TRUE	TRUE	32	0
MATADI	POLYCLINIQUE SANTE POUR TOUS	RDT site	Polyclinic			TRUE	TRUE	42	0
MATADI	PS RTNC	RDT site	Health Post (PS)	-5.83351	13.4476	TRUE	TRUE	68	0
MUANDA	CH LA GRACE VILLE	RDT site	Hospital Center (CH)	-5.91955	12.3827	TRUE	TRUE	117	1					1					16	0	0
MUANDA	CLINIQUE ST DOMINIQUE	RDT site	Clinic	-5.93329	12.3701	TRUE	TRUE	104	0
MUANDA	CM ATLANTA	RDT site	Medical Center (CM)	-5.91347	12.3827	TRUE	TRUE	85	1
MUANDA	CM CEDECOM	RDT site	Medical Center (CM)	-5.93815	12.3762	TRUE	TRUE	105	3
MUANDA	CM M LES 3 MAGES	RDT site	Medical Center (CM)	-5.92045	12.3722	TRUE	TRUE	135	0
MUANDA	CM MPH	RDT site	Medical Center (CM)			TRUE	TRUE	63	3
MUANDA	CM ONATRA	RDT site	Medical Center (CM)			TRUE	TRUE	61	0
MUANDA	CM PERENCO	RDT site	Medical Center (CM)	-5.92616	12.3667	TRUE	TRUE	72	2
MUANDA	CM RVM	RDT site	Medical Center (CM)	-5.92582	12.3764	TRUE	TRUE	51	0
MUANDA	CS CEAC MUANDA	RDT site	Health Center (CS)	-5.92785	12.3826	TRUE	TRUE	114	0
MUANDA	CS KIMBANZA	RDT site	Health Center (CS)	-5.92153	12.3839	TRUE	TRUE	142	1
MUANDA	CS KITONA VILLAGE	RDT site	Health Center (CS)	-5.96648	12.4558	TRUE	TRUE	152	0
MUANDA	CS LUZINGU	RDT site	Health Center (CS)	-5.92146	12.375	TRUE	TRUE	116	1
MUANDA	CS MAKASAMBA	RDT site	Health Center (CS)	-5.85915	12.4269	TRUE	TRUE	104	1
MUANDA	CS MUANDA A	RDT site	Health Center (CS)	-5.92697	12.3784	TRUE	TRUE	327	8
MUANDA	CS MUANDA C	RDT site	Health Center (CS)	-5.93032	12.3814	TRUE	TRUE	103	2
MUANDA	CS NOUSCKA	RDT site	Health Center (CS)			TRUE	TRUE	139	0
MUANDA	CS NSIAMFUMU	RDT site	Health Center (CS)	-5.87754	12.2862	TRUE	TRUE	77	0
MUANDA	CS WEKA	RDT site	Health Center (CS)	-5.7166	12.6	TRUE	TRUE	75	1
MUANDA	CS YEMA	RDT site	Health Center (CS)	-5.74654	12.2851	TRUE	TRUE	142	5
MUANDA	CSR MAKELEKESE	RDT site	Referral Health Center (CSR)	-5.915	12.335	TRUE	TRUE	105	1
MUANDA	CSR VULUMBA /MUANDA B	RDT site	Referral Health Center (CSR)	-5.91736	12.389	TRUE	TRUE	90	1
MUANDA	DISPENSAIRE VULUMBA	RDT site	Dispensary	-5.92187	12.3854	TRUE	TRUE	70	0
MUANDA	HGR MUANDA	LED site	General Referral Hospital (HGR)	-5.93286	12.3448	TRUE	TRUE	123	7	1	1		1	1	1				260	0	0	39	0	0
MUANDA	POLY CHRIST SANTE	RDT site	Polyclinic	-5.92398	12.3784	TRUE	TRUE	115	4
MUANDA	POLY DE LA CITE	RDT site	Polyclinic	-5.92947	12.3821	TRUE	TRUE	130	0
MUANDA	POLY LA COTIERE	RDT site	Polyclinic	-5.92722	12.3843	TRUE	TRUE	57	1
MUANDA	POLY LA GRACE	RDT site	Polyclinic	-5.92211	12.3652	TRUE	TRUE	82	0
NSONA-MPANGU	CS CBCO LUFU	RDT site	Health Center (CS)	-5.51861	13.9094	TRUE	TRUE	86	0
NSONA-MPANGU	CS ETAT KENGE	RDT site	Health Center (CS)	-5.74179	13.7488	TRUE	TRUE	62	1
NSONA-MPANGU	CS KINGANGA	RDT site	Health Center (CS)	-5.29839	13.7384	TRUE	TRUE	107	4
NSONA-MPANGU	CS KINZOLANI	RDT site	Health Center (CS)	-5.6947	14.0587	TRUE	FALSE	3	0
NSONA-MPANGU	CS KISONGA	RDT site	Health Center (CS)	-5.68478	13.9152	TRUE	TRUE	55	0
NSONA-MPANGU	CS KIZULU	RDT site	Health Center (CS)	-5.81611	14.1885	TRUE	TRUE	62	3
NSONA-MPANGU	CS LOMBE	RDT site	Health Center (CS)	-5.82873	14.0742	TRUE	TRUE	71	8
NSONA-MPANGU	CS LUANIKA	RDT site	Health Center (CS)	-5.78471	13.8473	TRUE	TRUE	38	1
NSONA-MPANGU	CS MANTEKE	RDT site	Health Center (CS)	-5.46066	13.7825	TRUE	TRUE	104	0
NSONA-MPANGU	CS MBANZA NKAZI	RDT site	Health Center (CS)	-5.40665	13.7217	TRUE	TRUE	62	7
NSONA-MPANGU	CS MINKELO	RDT site	Health Center (CS)	-5.81408	14.2455	TRUE	TRUE	174	6
NSONA-MPANGU	CS NGOMBE	RDT site	Health Center (CS)	-5.43415	13.6615	TRUE	FALSE	10	0
NSONA-MPANGU	CS NKAMUNA	RDT site	Health Center (CS)	-5.84501	14.2138	TRUE	TRUE	57	0
NSONA-MPANGU	CS NSONA-MPANGU	RDT site	Health Center (CS)	-5.51854	13.9097	TRUE	FALSE	13	1
NSONA-MPANGU	CS NTANDUA NZADI	RDT site	Health Center (CS)	-5.2497	13.8836	TRUE	FALSE	4	0
NSONA-MPANGU	CS PALABALA	RDT site	Health Center (CS)	-5.76485	13.6646	TRUE	TRUE	69	0
NSONA-MPANGU	CS SAINT JOSEPH	RDT site	Health Center (CS)	-5.68282	13.9125	TRUE	TRUE	241	3
NSONA-MPANGU	CSR MAYANGA	RDT site	Referral Health Center (CSR)	-5.4009	14.1164	TRUE	FALSE	3	0
NSONA-MPANGU	CSR NDUIZI	LED site	Referral Health Center (CSR)	-5.84157	13.8246	TRUE	TRUE	190	9					1	1				481	0	0	174	0	0
NSONA-MPANGU	CSR SONGOLOLO	LED site	Referral Health Center (CSR)	-5.70344	14.0402	TRUE	TRUE	212	7					1	1			1	1911	2	0	1763	0	0
NSONA-MPANGU	HGR NSONA-MPANGU	RDT site	General Referral Hospital (HGR)	-5.51864	13.9095	TRUE	TRUE	48	0					1	1				196	0	0	101	0	0
NSONA-MPANGU	PS BANGU	RDT site	Health Post (PS)	-5.76794	13.921	TRUE	TRUE	54	0
NSONA-MPANGU	PS BETE	RDT site	Health Post (PS)	-5.4996	13.8738	TRUE	TRUE	5	0
NSONA-MPANGU	PS CBCO KENGE	RDT site	Health Post (PS)	-5.74266	13.6915	TRUE	TRUE	59	0
NSONA-MPANGU	PS CBCO KITOMESA	RDT site	Health Post (PS)	-5.5186	13.9095	TRUE	TRUE	44	0
NSONA-MPANGU	PS CMC KALAVIMPI	RDT site	Health Post (PS)	-5.70014	14.0391	TRUE	TRUE	45	1
NSONA-MPANGU	PS CMK KEMBA	RDT site	Health Post (PS)	-5.44482	13.6645	TRUE	FALSE	39	0
NSONA-MPANGU	PS COOBACO BUILA	RDT site	Health Post (PS)	-5.69136	14.0412	TRUE	TRUE	177	2
NSONA-MPANGU	PS ITAV KONZO	RDT site	Health Post (PS)	-5.41199	13.8232	TRUE	TRUE	31	0
NSONA-MPANGU	PS KIANGA	RDT site	Health Post (PS)	-5.55	13.704	TRUE	TRUE	14	0
NSONA-MPANGU	PS KIBEMBA	RDT site	Health Post (PS)			TRUE	FALSE	3	0
NSONA-MPANGU	PS KIEMBA	RDT site	Health Post (PS)	-5.76776	13.9216	TRUE	TRUE	46	0
NSONA-MPANGU	PS KIMBEMBO	RDT site	Health Post (PS)	-5.4	13.6	TRUE	TRUE	25	0
NSONA-MPANGU	PS KITADILA	RDT site	Health Post (PS)	-5.8294	13.5461	TRUE	TRUE	41	1
NSONA-MPANGU	PS LE ROCHER	RDT site	Health Post (PS)	-5.69696	14.059	TRUE	TRUE	75	0
NSONA-MPANGU	PS MAWETE	RDT site	Health Post (PS)	-5.77582	14.1664	TRUE	TRUE	54	2
NSONA-MPANGU	PS MAZINGA	RDT site	Health Post (PS)	-5.82188	14.2051	TRUE	TRUE	159	5
NSONA-MPANGU	PS MVUELE	RDT site	Health Post (PS)	-5.85886	13.83	TRUE	TRUE	35	0
NSONA-MPANGU	PS NDEMBA	RDT site	Health Post (PS)	-5.50647	13.8012	TRUE	TRUE	66	0
NSONA-MPANGU	PS VUNDA	RDT site	Health Post (PS)	-5.76123	13.8139	TRUE	TRUE	13	0
NSONA-MPANGU	PS ZAMBA MPETE	RDT site	Health Post (PS)	-5.73813	14.049	TRUE	TRUE	47	0
NZANZA	CH LA FRATERNITE	RDT site	Hospital Center (CH)	-5.82425	13.4697	TRUE	TRUE	122	10
NZANZA	CH NZANZA	RDT site	Hospital Center (CH)	-5.82071	13.4661	TRUE	TRUE	126	8
NZANZA	CHM ESPERENCE	RDT site	Hospital Center (CH)	-5.82347	13.4699	TRUE	TRUE	115	1
NZANZA	CM LA BENEDICTION	RDT site	Medical Center (CM)	-5.82323	13.4664	TRUE	TRUE	100	0
NZANZA	CM LUSADUSU	RDT site	Medical Center (CM)	-5.81829	13.4771	TRUE	TRUE	120	2
NZANZA	CS BITUKU	RDT site	Health Center (CS)	-5.81902	13.4708	TRUE	TRUE	2	0
NZANZA	CS BONDEKO	RDT site	Health Center (CS)	-5.82686	13.4626	TRUE	TRUE	111	0
NZANZA	CS CEC BAOBAB	RDT site	Health Center (CS)	-5.82252	13.4692	TRUE	TRUE	104	0
NZANZA	CS CHRIST SANTE	RDT site	Health Center (CS)	-5.82743	13.4857	TRUE	TRUE	61	0
NZANZA	CS ETAT BANANA	RDT site	Health Center (CS)	-5.81697	13.4746	TRUE	TRUE	61	0
NZANZA	CS ETAT DE MPOZO	RDT site	Health Center (CS)	-5.83154	13.4915	TRUE	TRUE	89	0
NZANZA	CS ETAT NZINGA LUTETE	RDT site	Health Center (CS)	-5.80895	13.4717	TRUE	TRUE	93	1
NZANZA	CS KIMBANGUISTE	RDT site	Health Center (CS)	-5.83666	13.4799	TRUE	TRUE	95	6
NZANZA	CS LA GRACE	RDT site	Health Center (CS)	-5.82616	13.4726	TRUE	TRUE	85	0
NZANZA	CS LA MAINTENANCE	RDT site	Health Center (CS)	-5.81524	13.4733	TRUE	TRUE	139	1
NZANZA	CS LA PATIENCE	RDT site	Health Center (CS)	-5.82434	13.4596	TRUE	TRUE	67	0
NZANZA	CS LMC	RDT site	Health Center (CS)	-5.82459	13.4625	TRUE	TRUE	92	0
NZANZA	CS MEMORIAL	RDT site	Health Center (CS)	-5.80525	13.042	TRUE	TRUE	88	5
NZANZA	CS MENTAL	RDT site	Health Center (CS)	-5.82459	13.4621	TRUE	TRUE	112	1					1					135	2	0
NZANZA	CS OMECO BELVEDERE	RDT site	Health Center (CS)	-5.82566	13.4812	TRUE	TRUE	72	0
NZANZA	CS OMECO MAVALLEE	RDT site	Health Center (CS)	-5.81983	13.4662	TRUE	TRUE	50	2
NZANZA	CS OMECO NZANZA	RDT site	Health Center (CS)	-5.818	13.47	TRUE	FALSE	65	0
NZANZA	CS POLYPAX	RDT site	Health Center (CS)	-5.82614	13.4725	TRUE	TRUE	110	4
NZANZA	CS REGIDESO	RDT site	Health Center (CS)	-5.82474	13.4656	TRUE	TRUE	112	0
NZANZA	CS SNEL	RDT site	Health Center (CS)	-5.82924	13.0589	TRUE	TRUE	77	0
NZANZA	CS ST SACREMENT	RDT site	Health Center (CS)	-5.82559	13.4823	TRUE	TRUE	216	4
NZANZA	HGR KIAMVU	RDT site	General Referral Hospital (HGR)	-5.8251	13.4657	TRUE	TRUE	14	0					1	1				101	0	0
NZANZA	HOPITAL ONATRA	RDT site	Hospital	-5.82476	13.4589	TRUE	TRUE	100	0
NZANZA	PS AMOUR DU PROCHAIN	RDT site	Health Post (PS)	-5.81315	13.4656	TRUE	TRUE	57	0
SEKE BANZA	CH MAMAN PHUNA	RDT site	Polyclinic	-5.48385	13.2968	TRUE	FALSE	42	0
SEKE BANZA	CM GLORI	RDT site	Medical Center (CM)	-5.49409	13.2958	TRUE	TRUE	90	1
SEKE BANZA	CM LAURENT DESIRE KABILA	RDT site	Medical Center (CM)	-5.49565	13.3021	TRUE	TRUE	43	0
SEKE BANZA	CS KHUMBI	RDT site	Health Center (CS)	-4.99718	13.3404	TRUE	TRUE	62	0
SEKE BANZA	CS KIBUSU	RDT site	Health Center (CS)	-5.42003	13.2833	TRUE	TRUE	79	0
SEKE BANZA	CS KINZAU MVUETE A	RDT site	Health Center (CS)	-5.49941	13.2835	TRUE	TRUE	101	0
SEKE BANZA	CS KINZAU MVUETE B	RDT site	Health Center (CS)	-5.4966	13.3021	TRUE	TRUE	92	0					1	1				1022	1	0	612	0	0
SEKE BANZA	CS KINZAU MVUETE C	RDT site	Health Center (CS)	-5.49167	13.2931	TRUE	TRUE	90	0
SEKE BANZA	CS KIZULU NSANZI	RDT site	Health Center (CS)	-5.55656	13.2666	TRUE	TRUE	139	0
SEKE BANZA	CS LOLO NDAMVU	RDT site	Health Center (CS)	-5.10832	13.2719	TRUE	TRUE	92	2
SEKE BANZA	CS LUTALA MBEKO	RDT site	Health Center (CS)	-5.2396	13.3637	TRUE	TRUE	80	0
SEKE BANZA	CS MBATA SIALA	RDT site	Health Center (CS)	-4.98627	13.2298	TRUE	TRUE	119	0
SEKE BANZA	CS MBENZA MUANDA	RDT site	Health Center (CS)	-4.95715	13.3072	TRUE	TRUE	144	0
SEKE BANZA	CS NDIMBA LOANGU	RDT site	Health Center (CS)	-5.03332	13.3187	TRUE	TRUE	92	0
SEKE BANZA	CS NKUKUTU	RDT site	Health Center (CS)	-5.20719	13.2038	TRUE	TRUE	144	1
SEKE BANZA	CS NSUMBI	RDT site	Health Center (CS)	-4.95809	13.3287	TRUE	TRUE	113	4					1	1				288	0	0	675	0	0
SEKE BANZA	CS SEKE BANZA	RDT site	Health Center (CS)	-5.33807	13.2788	TRUE	TRUE	134	0
SEKE BANZA	CS TEMBA	RDT site	Health Center (CS)	-5.03863	13.2308	TRUE	TRUE	102	2	1		1
SEKE BANZA	CS TIBU	RDT site	Health Center (CS)	-5.07547	13.292	TRUE	TRUE	133	0
SEKE BANZA	CSR KILENGI	RDT site	Referral Health Center (CSR)	-5.15379	13.2169	TRUE	TRUE	175	3
SEKE BANZA	CSR KINZAU MVUETE	LED site	Referral Health Center (CSR)	-5.49927	13.2878	TRUE	TRUE	456	12	1	4	1		1	1	1			2455	0	0	2945	0	0
SEKE BANZA	HGR SEKE BANZA	RDT site	General Referral Hospital (HGR)	-5.33688	13.2796	TRUE	TRUE	101	1					1	1				1723	0	0	2564	4	0
SEKE BANZA	MAKIESE MEDICAL	RDT site	Polyclinic	-5.49108	13.2916	TRUE	TRUE	42	0
SEKE BANZA	PS CEAC KINZAU	RDT site	Health Post (PS)	-5.49435	13.2904	TRUE	TRUE	118	0
SEKE BANZA	PS CHRIST ROI	RDT site	Health Post (PS)	-5.49564	13.2997	TRUE	TRUE	154	3
SEKE BANZA	PS ESPISE	RDT site	Health Post (PS)	-5.49283	13.2915	TRUE	TRUE	231	1
SEKE BANZA	PS KIBUSU	RDT site	Health Post (PS)	-5.45324	13.3002	TRUE	TRUE	57	0
SEKE BANZA	PS KIMBANGUISTE	RDT site	Health Post (PS)	-5.49645	13.2933	TRUE	TRUE	62	0
SEKE BANZA	PS KINLOKO	RDT site	Health Post (PS)	-5.24615	13.2019	TRUE	TRUE	34	0
SEKE BANZA	PS MAZIBIDI	RDT site	Health Post (PS)	-5.49931	13.2878	TRUE	TRUE	89	0
SEKE BANZA	ST VINCENT DE PAUL	RDT site	Polyclinic	-5.49539	13.2872	TRUE	TRUE	77	0
TSHELA	CM CEMES KISUNGU MBEMBA	RDT site	Medical Center (CM)			TRUE	TRUE	148	1
TSHELA	CM ISTM TSHELA	RDT site	Medical Center (CM)			TRUE	TRUE	52	0
TSHELA	CM MINIENZI	RDT site	Medical Center (CM)	-4.78398	12.9769	TRUE	TRUE	21	0
TSHELA	CM PHALANGA NDENGA	RDT site	Medical Center (CM)			TRUE	TRUE	56	0
TSHELA	CS DIBINDU	RDT site	Health Center (CS)	-4.8935	12.9286	TRUE	TRUE	40	0
TSHELA	CS DISTRICT	RDT site	Health Center (CS)	-4.9926	12.9391	TRUE	TRUE	95	0
TSHELA	CS KIKHOKOLO	RDT site	Health Center (CS)	-4.89798	12.8346	TRUE	TRUE	29	0
TSHELA	CS MINIONZI	RDT site	Health Center (CS)	-4.78398	12.9769	TRUE	TRUE	78	0
TSHELA	CS NDALU/YEMA	RDT site	Health Center (CS)	-4.93787	12.8661	TRUE	TRUE	68	0
TSHELA	CS NGANDA MBEMBA	RDT site	Health Center (CS)	-4.90365	12.7693	TRUE	TRUE	87	0
TSHELA	CS NGANDA TSUNDI	RDT site	Health Center (CS)	-5.25646	12.7316	TRUE	TRUE	128	2
TSHELA	CS THOTAMA	RDT site	Health Center (CS)	-5.01244	12.8405	TRUE	TRUE	34	2
TSHELA	CSR DISTRICT	RDT site	Referral Health Center (CSR)	-4.9926	12.9391	TRUE	TRUE	190	6
TSHELA	CSR KIDUANGA	RDT site	Referral Health Center (CSR)	-4.80703	12.9172	TRUE	TRUE	84	0
TSHELA	CSR MBANZA	RDT site	Referral Health Center (CSR)	-4.87321	12.8782	TRUE	TRUE	114	0
TSHELA	HGR MBATA PANDJI	LED site	General Referral Hospital (HGR)	-4.98794	12.9304	TRUE	TRUE	83	8	1	1		1
TSHELA	PS ESPOIR	RDT site	Health Post (PS)			TRUE	TRUE	22	0
TSHELA	PS NTOMBO YANGA	RDT site	Health Post (PS)	-4.97847	12.8881	TRUE	FALSE	10	0
VAKU	CM MADIANGA	RDT site	Medical Center (CM)	-5.22317	13.0199	TRUE	TRUE	35	0
VAKU	CS BULA NAKU	RDT site	Health Center (CS)	-5.13	12.85	TRUE	TRUE	122	0
VAKU	CS KHAMI	RDT site	Health Center (CS)			TRUE	TRUE	367	3
VAKU	CS KHELE	RDT site	Health Center (CS)	-5.16612	13.0677	TRUE	TRUE	72	0
VAKU	CS KHESA	RDT site	Health Center (CS)	-5.27035	13.1708	TRUE	TRUE	150	0
VAKU	CS KIKADULU	RDT site	Health Center (CS)	-5.24742	13.1332	TRUE	TRUE	133	1
VAKU	CS KIKUEMBO	RDT site	Health Center (CS)	-5.22961	13.0781	TRUE	TRUE	117	2
VAKU	CS KIOLO	RDT site	Health Center (CS)	-5.17698	13.0433	TRUE	TRUE	100	0
VAKU	CS LOANGO	RDT site	Health Center (CS)	-5.17042	12.9786	TRUE	TRUE	90	1
VAKU	CS LOANGO BENDO	RDT site	Health Center (CS)	-5.16724	12.9636	TRUE	TRUE	100	0
VAKU	CS MBALA	RDT site	Health Center (CS)	-5.17473	12.9454	TRUE	TRUE	175	0
VAKU	CS SRC KIMBENZA SCAM	RDT site	Health Center (CS)	-5.19816	12.9889	TRUE	TRUE	50	0
VAKU	CSR KHELE	RDT site	Referral Health Center (CSR)	-5.16612	13.0677	TRUE	TRUE	80	0
VAKU	CSR LOANGO CENTRE	RDT site	Referral Health Center (CSR)	-5.16724	12.9636	TRUE	TRUE	101	2
VAKU	CSR VISITATION	RDT site	Referral Health Center (CSR)			TRUE	TRUE	88	2
VAKU	HGR VAKU	LED site	General Referral Hospital (HGR)	-5.27491	13.1769	TRUE	TRUE	176	7
VAKU	PS BIABU	RDT site	Health Post (PS)			TRUE	TRUE	75	0
VAKU	PS GRADIS	RDT site	Health Post (PS)			TRUE	TRUE	71	0
VAKU	PS KIKUINDI	RDT site	Health Post (PS)			TRUE	TRUE	25	1
VAKU	PS KIVUTU KAI	RDT site	Health Post (PS)			TRUE	TRUE	40	0
VAKU	PS NKELEKETE	RDT site	Health Post (PS)			TRUE	TRUE	71	0
TOTAL								45547	932	81	81	53	28	40	37	7	4	7	36229	197	53	35352	172	30
Comments:
Column "allIn": This is the column that indicates whether a facility remained active for the duration of the study. only those that were TRUE were involved at the end of the study
PS: Poste de santé, CS: Centre de Santé, CSR: Centre de Santé de Référence, CH: Centre Hospitalier, CM: Centre Médical, CDTC: Centre de Diagnostic, Traitement et Contrôle de la Trypanosomise Humaine Africaine, HGR: Hôpital Général de Référence
Parasitological confirmatory sample testing for HAT: LN: Lymph Node Aspirate, TBS: Thick Blood Smear, CTC: Capillary Tube Centrifugation, mAECT: mini-anion exchange centrifugation technique, LP: Lumbar Puncture
